# Supplementary material for: Transcriptomic and Proteomic Analyses of Myzus persicae Carrying Brassica Yellows Virus
Source: Biology (Basel). 2023 Jun 25;12(7):908. doi: 10.3390/biology12070908 (PMC10376434; doi:10.3390/biology12070908)
Supplement: Supplementary file 1 [file biology-12-00908-s001.zip]

Archive with 6 entries (6 files):
- Figure S1 Confirmation of the presence of BrYV in viruliferous and non-viruliferous aphids by RT-PCR..pdf
- Table S1 Primers used for qRT-PCR validation.pdf
- Table S2  Q20 and Q30 values for M. persicae transcriptomes..pdf
- Table S3 Subcellular localization of DEPs.pdf
- Table S4 Log2 Ratio of selected DEGs compared with the result of RT-qPCR verification..pdf
- Table S5 Ratio of selected DEPs compared with the result of RT-qPCR verification..pdf
